# Supplementary material for: Label-Free and Quantitative Dry Mass Monitoring for Single Cells during In Situ Culture
Source: Cells. 2021 Jun 29;10(7):1635. doi: 10.3390/cells10071635 (PMC8303735; doi:10.3390/cells10071635)
Supplement: Supplementary file 1 [file cells-10-01635-s001.zip]

Archive with 1 entries (1 files):
- cells-1225096-supplementary.pdf
